# Supplementary material for: Discovery of transgene insertion sites by high throughput sequencing of mate pair libraries
Source: BMC Genomics. 2014 May 14;15(1):367. doi: 10.1186/1471-2164-15-367 (PMC4035081; doi:10.1186/1471-2164-15-367)
Supplement: Supplementary file 7 — Additional file 7: Sequences of both long range and standard PCR primers used for validation of transgene insertion sites. (XLSX 36 KB) [file 12864_2013_6050_MOESM7_ESM.xlsx]

## Sheet: Sheet1
primer name	insertion site	sequence (5' to 3')	PCR
10700_distal_ins2_f1	TDP43 ins2 distal	AGTCACGCAAAATGGAGAG	long range
10700_distal_ins2_r1	TDP43 ins2 distal	TGAGTTGCCAGTTGTCTTTTG	long range
10700_prox_ins1_f1	TDP43 ins1 proximal	TCCCTCTCATCCCCATATTTC	long range
10700_prox_ins1_r1	TDP43 ins1 proximal	CAGATTCAAAGACCAGCTAGGG	long range
10700_ins2_f1	TDP43 ins2 proximal	CGGTCGAGGTACCACTAGGA	long range
10700_ins2_r1	TDP43 ins2 proximal	TCTCTGGAACCCAAGACTTCA	long range
10700_ins1_MP_f1	TDP43 ins1 distal	TGGATTCATAACTTCAGCTGGT	long range
10700_ins1_MP_r1	TDP43 ins1 distal	CATGAGCTTGTGCCTTCTC	long range
hSod1junct	SOD1 distal	TTTCTTATTTGGTTGACTCTAAATGC	standard
mChr12rev_1	SOD1 distal	CATGCTGTGCTTTGGAGAAG	standard
Sod1_3_2_fwd	SOD1 proximal	ACGTAATACCCAGGCAGTCC	long range
Sod1_3_2_rev	SOD1 proximal	ACAGGGCAGCTCTAACAACC	long range
