# Supplementary material for: Discovery of transgene insertion sites by high throughput sequencing of mate pair libraries
Source: BMC Genomics. 2014 May 14;15(1):367. doi: 10.1186/1471-2164-15-367 (PMC4035081; doi:10.1186/1471-2164-15-367)
Supplement: Supplementary file 9 — Additional file 9: Analysis pipeline and relevant scripts used in the analysis. (ZIP 13 MB) [file 12864_2013_6050_MOESM9_ESM.zip]

Archive with 6 entries (6 files):
- Additional_File9/calc_dist.pl
- Additional_File9/calc_window_score.pl
- Additional_File9/extract_unmapped_mates.pl
- Additional_File9/get_mapped_mate_info.pl
- Additional_File9/Insertion_Site.docx
- Additional_File9/window_definition.txt
