# Supplementary material for: Discovery of transgene insertion sites by high throughput sequencing of mate pair libraries
Source: BMC Genomics. 2014 May 14;15(1):367. doi: 10.1186/1471-2164-15-367 (PMC4035081; doi:10.1186/1471-2164-15-367)
Supplement: Supplementary file 9 — Additional file 9: Analysis pipeline and relevant scripts used in the analysis. (ZIP 13 MB) [file 12864_2013_6050_MOESM9_ESM.zip › Additional_File9/calc_dist.pl]

#This files takes in the following arguments
#1: Comma separated input file with the following headers
#READ_ID	Host_Chr	Host_Coordinate	Host_MQ	Host_Cigar	Host_Seq	Host_SeqQ	Transgene	Trasngene_Cor	Trasngene_MQ	Transgene_Cigar	TransgeneSeq	Transgene_SeqQ
#
#2: Output file name
#3: Mapping quality thrsehold. Default = 20
#4: Distance to next. Default = 1


if ($#ARGV <= 0) {
    print "USAGE: calc_dist.pl <input file> <output file> <mapping quality threshold> <distance-to-next threshold> \n";
    print "EXAMPLE: calc_dist.pl InsertionSites.txt distances.txt 20 1 \n";
    exit;
}
if ($#ARGV == 1 ) {
   print "USAGE: calc_dist.pl <input file> <output file> <mapping quality threshold> <distance-to-next threshold> \n";
   print "WARNING!!: <mapping quality threshold> and <distance-to-next threshold> not defined. Using defaults of 20 and 1 for <mapping quality threshold> and <distance-to-next threshold>, respectively. \n\n\n";
   $mq_thresh = 20;
   $dist_to_next = 1;
}
if ($#ARGV == 4) {
$mq_thresh = $ARGV[2];
$dist_to_next = $ARGV[3];
}

open(IF,"<$ARGV[0]");
@data = <IF>;
$size = scalar(@data);
close(IF);

open(OF,">$ARGV[1]");
print OF "READ_ID,Host_Chr,Host_Coordinate,DTN,HMQ,TMQ\n";


print "Parameters Passed...\n";
print "Input file : $ARGV[0]\n";
print "Output file : $ARGV[1]\n";
print "MQ Threhshold : $mq_thresh\n";
print "Distance to Next Threhshold : $dist_to_next\n\n\n";

$now_string = localtime;
print "Being run: $now_string\n";
$i = 1;

for($i=1;$i<$size;$i++) {

	$curr_line = $data[$i];
	chomp($curr_line);
	@curr_line_arr = split(/\t+/,$curr_line);
	$curr_chr = $curr_line_arr[1];

	$next_line = $data[$i+1];
	chomp($next_line);
	@next_line_arr = split(/\t+/,$next_line);
	$next_chr = $next_line_arr[1];

	if ($curr_chr eq $next_chr) {
	   $dist = $next_line_arr[2] - $curr_line_arr[2];
	   
	   
	   if (($dist > $dist_to_next) && ($curr_line_arr[3] > $mq_thresh) && ($curr_line_arr[9] > $mq_thresh)) { #### Attempt to avoid repeats && poor mq scores
	   	print OF "$curr_line_arr[0],$curr_line_arr[1],$curr_line_arr[2],$dist,$curr_line_arr[3],$curr_line_arr[9]\n";
	   }
	}
	else {
	   print OF "$curr_line_arr[0],$curr_line_arr[1],$curr_line_arr[2],0,$curr_line_arr[3],$curr_line_arr[9]\n";
	}

}

print "Output file $ARGV[1] written\n";

$now_string = localtime;
print "End of run: $now_string\n";
