# Supplementary material for: Discovery of transgene insertion sites by high throughput sequencing of mate pair libraries
Source: BMC Genomics. 2014 May 14;15(1):367. doi: 10.1186/1471-2164-15-367 (PMC4035081; doi:10.1186/1471-2164-15-367)
Supplement: Supplementary file 9 — Additional file 9: Analysis pipeline and relevant scripts used in the analysis. (ZIP 13 MB) [file 12864_2013_6050_MOESM9_ESM.zip › Additional_File9/calc_window_score.pl]

#Arguments
#1. Distance file: This is the file obtained after running calc_dist.pl
#2. Window Definition file 
#3. Output file

if ($#ARGV != 2) {
    print "USAGE: calc_window_score.pl  <input file 1> <input file 2> <output file>\n";
    print "EXAMPLE: calc_window_score.pl distance.txt window_definition.txt scores.txt\n";
    exit;
}

print "Parameters Passed...\n";
print "Input file 1: $ARGV[0]\n";
print "Input file 2: $ARGV[1]\n";
print "Output file: $ARGV[2]\n";

$now_string = localtime;
print "Being run: $now_string\n";

open(IF1, "<$ARGV[0]");
@data = <IF1>;
$data_length = scalar(@data);
close(IF1);

open(IF2,"<$ARGV[1]");
@search_file = <IF2>;
close(IF2);

open(OF1,">$ARGV[2]");

sub calc_window_score {
	$chr = $_[0];
	$st = $_[1];
	$end = $_[2];
	$n = 0;
	$m = 0;
	$avg_score =0;
	$avg_hmq = 0;
	$avg_tmq = 0;
	$sum = 1;
	$sum2 = 1;
	$sum_hmq = 0;
	$sum_tmq = 0;

	foreach ($k=$_[3]; $k < $_[4]; $k++) {
		$curr_line = $data[$k];
		chomp($curr_line);
		@curr_arr = split(/,+/,$curr_line);
		$curr_chr = $curr_arr[1];
		$curr_coord = $curr_arr[3];
		
		if ($curr_chr eq $chr) {
			if (($curr_coord >= $st) && ($curr_coord <= $end)) {
				$m = $k+1;
				while (($curr_coord >= $st) && ($curr_coord <= $end)){
                                	$sum = $sum + $curr_arr[2];
					
					$ratio = ($curr_arr[4] + 1) / ($curr_arr[4] + 1);

					if ($ratio > 1.0) {
					  $sum2 = $sum2 + $sum + $sum/$ratio;
					}
					elsif ($ratio < 0.8) {
					  $sum2 = $sum2 + $sum + $sum*$ratio;
					}
					else {
					  $sum2 = $sum2 + $sum;
					}
					$sum_hmq = $sum_hmq + $curr_arr[4];
					$sum_tmq = $sum_tmq + $curr_arr[4];
					$n = $n + 1;
					$curr_line = $data[$m];
					chomp($curr_line);
                			@curr_arr = split(/,+/,$curr_line);
				        $curr_coord = $curr_arr[3];
				        $m = $m+1;		
				}
				if ($n == 0) {
					$avg_score = 1/$sum;
					$avg_score2 = 1/$sum2;
					$avg_hmq = 0;
					$avg_tmq = 0;
				}
				else {
					$avg_score = $n/$sum;
					$avg_score2 = $n/$sum2;
					$avg_hmq = $sum_hmq/$n;
					$avg_tmq = $sum_tmq/$n;
					
				}
				
				return($avg_score,$avg_score2,$avg_hmq,$avg_tmq,$n,$m-1);

			}
		}
	}
	return(0,0,0,0,0,$_[3]);

}


#### Parse through data file to obtain start and end chr_index indices for Chr's
#
#

sub get_indices {
	$search_chr = "chr".$_[0];
	$i = 0;
	#foreach $line (@data) {
	for ($i=0;$i<scalar(@data);$i++) {
		$line = $data[$i];
		chomp($line);
		@temp_arr = split(/,+/,$line);
		$curr_chr = $temp_arr[1];

		if($curr_chr eq $search_chr) {
			$sub_curr_chr = $curr_chr;
			$j = $i+1;
			while($sub_curr_chr eq $search_chr) {
				$t_line = $data[$j];
				chomp($t_line);
				@t_arr = split(/,+/,$t_line);
				$sub_curr_chr = $t_arr[1];
				$j = $j + 1;
			}
			$j = $j - 2;
			return($i,$j);
		}
	#	$i = $i + 1;
	}
}
my @chr_index = ();

for ($s_chr=1;$s_chr<=22;$s_chr++) {
	if ($s_chr < 20) {
		($st_idx,$end_idx) = get_indices($s_chr);
		#print "chr$s_chr,$st_idx,$end_idx\n";
		$str = "chr".$s_chr.",".$st_idx.",".$end_idx;
		print"St Line: $data[$st_idx]\n";
		print"End Line: $data[$end_idx]\n";
		
		$chr_index[$s_chr] = $str;
	}
	if ($s_chr == 20) {
		$temp = "X";
		($st_idx,$end_idx) = get_indices($temp);
		#print "chr$temp,$st_idx,$end_idx\n";
                $str = "chrX".",".$st_idx.",".$end_idx;
		$chr_index[$s_chr] = $str;
	}
	if ($s_chr == 21) {
		$temp = "Y";
		($st_idx,$end_idx) = get_indices($temp);
		#print "chr$temp,$st_idx,$end_idx\n";
	        $str = "chrY".",".$st_idx.",".$end_idx;
		$chr_index[$s_chr] = $str;
	}
	if ($s_chr == 22) {
		$temp = "M";
		($st_idx,$end_idx) = get_indices($temp);
		#print "chr$temp,$st_idx,$end_idx\n";
                $str = "chrM".",".$st_idx.",".$end_idx;
		$chr_index[$s_chr] = $str;
	}
}

#### Parse through search file to generate score per window

sub get_chr_lims {
    $t_chr = $_[0];
    foreach $t_line (@chr_index) {
    	chomp($t_line);
	@t_line_arr = split(/,+/,$t_line);
	if ($t_chr eq $t_line_arr[0]) {
		return($t_line_arr[1],$t_line_arr[2]);
	}
    }
}

$idx = 0;
$score =0;
$last_idx = 0;

print OF1 "Chr\tSt\tEnd\tStrand\tavg_score\tavg_score_w_ratio\tavg_hmq\tavg_tmq\tn_reads\n";

foreach $line (@search_file) {
	chomp($line);
	@arr = split(/\t+/,$line);
	($idx_st,$idx_end) = get_chr_lims($arr[0]);
	($score,$score2,$a_hmq,$a_tmq,$n_reads,$last_idx) = calc_window_score($arr[0],$arr[1],$arr[2],$idx_st,$idx_end);
	

	#print "$score,$score2,$a_hmq,$a_tmq,$idx,$last_idx,$idx_st,$idx_end\n";
	$idx = $last_idx;
	#print "NEXT LINE\n";
	#print "$data[$idx]\n\n";
	
	print "Processing $line\n";
	
	print OF1 "$line\t+\t$score\t$score2\t$a_hmq\t$a_tmq\t$n_reads\n";
}

print "Output file $ARGV[2] written\n";
$now_string = localtime;
print "End of run: $now_string\n";
