# Supplementary material for: Discovery of transgene insertion sites by high throughput sequencing of mate pair libraries
Source: BMC Genomics. 2014 May 14;15(1):367. doi: 10.1186/1471-2164-15-367 (PMC4035081; doi:10.1186/1471-2164-15-367)
Supplement: Supplementary file 9 — Additional file 9: Analysis pipeline and relevant scripts used in the analysis. (ZIP 13 MB) [file 12864_2013_6050_MOESM9_ESM.zip › Additional_File9/get_mapped_mate_info.pl]

use strict;
use warnings;
use Getopt::Long;

################Written By Anuj Srivastava#######################################
my $usage = <<'USAGE';
#####################get_mapped_mate_info.pl#####################################

 usage: perl get_mapped_mate_info.pl transgene_mapped_sam_file host_mapped_sam_file outname

                -i1= infile_1.fastq  [required]
                -i2= infile_2.fastq  [required]
                -o = outname attached to each created file [required]

#################################################################################

USAGE

my ($infile1, $infile2, $out_append);

my $result = GetOptions(
    "i1=s"  => \$infile1,
    "i2=s"  => \$infile2,
    "o=s"   => \$out_append,
)
;

die $usage unless ($infile1); ##### Mandatory arguments
die $usage unless ($infile2); ##### Mandatory arguments
die "$usage must set -o  must provide an name attached to each file" unless ($out_append);               ##### Mandatory arguments

open(TSAM, $infile1) || die "cannot open the $infile1";#### SAM FILE containing only Transgene
open(HSAM, $infile2) || die "cannot open the $infile2";#### Host mapped sam file

open(TMP, ">$out_append.tmp.txt") || die "cannot open the TMP file";

my ($readTSam, $readHSam);
my %storeTransSam = ();
my @TsamFields =(); my @HsamFields =();


#### Making hash of reads mapped to Transgene ###########

while($readTSam = <TSAM>)
{
 if($readTSam =~ /^\s*(.*?\s+){10,}/)
  {
    chomp $readTSam;
    @TsamFields  = split("\t", $readTSam);
    
    if($TsamFields[5] !~ /\*/)
    {
      $storeTransSam{$TsamFields[0]} = "$TsamFields[2]\t$TsamFields[3]\t$TsamFields[4]\t$TsamFields[5]\t$TsamFields[9]\t$TsamFields[10]";

    }

    next;

  }
}


while($readHSam = <HSAM>)
{
 if($readHSam =~ /^\s*(.*?\s+){10,}/)
  {
    chomp $readHSam;
    @HsamFields  = split("\t", $readHSam);

    if($HsamFields[2] !~ /\*/)
    {
         print TMP "$HsamFields[0]\t$HsamFields[2]\t$HsamFields[3]\t$HsamFields[4]\t$HsamFields[5]\t$HsamFields[9]\t$HsamFields[10]\t$storeTransSam{$HsamFields[0]}\n";
    }

  }
}


open(ResultFinal, ">$out_append.InsertionSites.txt") ||  die "cannot open the $out_append.InsertionSites.txt";

print ResultFinal "READ_ID\tHost_Chr\tHost_Coordinate\tHost_MQ\tHost_Cigar\tHost_Seq\tHost_SeqQ\tTransgene\tTrasngene_Cor\tTrasngene_MQ\tTransgene_Cigar\tTransgeneSeq\tTransgene_SeqQ\n";

system ("sort -k2,2 -k3,3n $out_append.tmp.txt  >>$out_append.InsertionSites.txt");

system ("rm $out_append.tmp.txt");

close(ResultFinal);
