# Supplementary material for: Discovery of transgene insertion sites by high throughput sequencing of mate pair libraries
Source: BMC Genomics. 2014 May 14;15(1):367. doi: 10.1186/1471-2164-15-367 (PMC4035081; doi:10.1186/1471-2164-15-367)
Supplement: Supplementary file 9 — Additional file 9: Analysis pipeline and relevant scripts used in the analysis. (ZIP 13 MB) [file 12864_2013_6050_MOESM9_ESM.zip › Additional_File9/window_definition.txt]

chr1	1	1001
chr1	1001	2001
chr1	2001	3001
chr1	3001	4001
chr1	4001	5001
chr1	5001	6001
chr1	6001	7001
chr1	7001	8001
chr1	8001	9001
chr1	9001	10001
chr1	10001	11001
chr1	11001	12001
chr1	12001	13001
chr1	13001	14001
chr1	14001	15001
chr1	15001	16001
chr1	16001	17001
chr1	17001	18001
chr1	18001	19001
chr1	19001	20001
chr1	20001	21001
chr1	21001	22001
chr1	22001	23001
chr1	23001	24001
chr1	24001	25001
chr1	25001	26001
chr1	26001	27001
chr1	27001	28001
chr1	28001	29001
chr1	29001	30001
chr1	30001	31001
chr1	31001	32001
chr1	32001	33001
chr1	33001	34001
chr1	34001	35001
chr1	35001	36001
chr1	36001	37001
chr1	37001	38001
chr1	38001	39001
chr1	39001	40001
chr1	40001	41001
chr1	41001	42001
chr1	42001	43001
chr1	43001	44001
chr1	44001	45001
chr1	45001	46001
chr1	46001	47001
chr1	47001	48001
chr1	48001	49001
chr1	49001	50001
chr1	50001	51001
chr1	51001	52001
chr1	52001	53001
chr1	53001	54001
chr1	54001	55001
chr1	55001	56001
chr1	56001	57001
chr1	57001	58001
chr1	58001	59001
chr1	59001	60001
chr1	60001	61001
chr1	61001	62001
chr1	62001	63001
chr1	63001	64001
chr1	64001	65001
chr1	65001	66001
chr1	66001	67001
chr1	67001	68001
chr1	68001	69001
chr1	69001	70001
chr1	70001	71001
chr1	71001	72001
chr1	72001	73001
chr1	73001	74001
chr1	74001	75001
chr1	75001	76001
chr1	76001	77001
chr1	77001	78001
chr1	78001	79001
chr1	79001	80001
chr1	80001	81001
chr1	81001	82001
chr1	82001	83001
chr1	83001	84001
chr1	84001	85001
chr1	85001	86001
chr1	86001	87001
chr1	87001	88001
chr1	88001	89001
chr1	89001	90001
chr1	90001	91001
chr1	91001	92001
chr1	92001	93001
chr1	93001	94001
chr1	94001	95001
chr1	95001	96001
chr1	96001	97001
chr1	97001	98001
chr1	98001	99001
chr1	99001	100001
chr1	100001	101001
chr1	101001	102001
chr1	102001	103001
chr1	103001	104001
chr1	104001	105001
chr1	105001	106001
chr1	106001	107001
chr1	107001	108001
chr1	108001	109001
chr1	109001	110001
chr1	110001	111001
chr1	111001	112001
chr1	112001	113001
chr1	113001	114001
chr1	114001	115001
chr1	115001	116001
chr1	116001	117001
chr1	117001	118001
chr1	118001	119001
chr1	119001	120001
chr1	120001	121001
chr1	121001	122001
chr1	122001	123001
chr1	123001	124001
chr1	124001	125001
chr1	125001	126001
chr1	126001	127001
chr1	127001	128001
chr1	128001	129001
chr1	129001	130001
chr1	130001	131001
chr1	131001	132001
chr1	132001	133001
chr1	133001	134001
chr1	134001	135001
chr1	135001	136001
chr1	136001	137001
chr1	137001	138001
chr1	138001	139001
chr1	139001	140001
chr1	140001	141001
chr1	141001	142001
chr1	142001	143001
chr1	143001	144001
chr1	144001	145001
chr1	145001	146001
chr1	146001	147001
chr1	147001	148001
chr1	148001	149001
chr1	149001	150001
chr1	150001	151001
chr1	151001	152001
chr1	152001	153001
chr1	153001	154001
chr1	154001	155001
chr1	155001	156001
chr1	156001	157001
chr1	157001	158001
chr1	158001	159001
chr1	159001	160001
chr1	160001	161001
chr1	161001	162001
chr1	162001	163001
chr1	163001	164001
chr1	164001	165001
chr1	165001	166001
chr1	166001	167001
chr1	167001	168001
chr1	168001	169001
chr1	169001	170001
chr1	170001	171001
chr1	171001	172001
chr1	172001	173001
chr1	173001	174001
chr1	174001	175001
chr1	175001	176001
chr1	176001	177001
chr1	177001	178001
chr1	178001	179001
chr1	179001	180001
chr1	180001	181001
chr1	181001	182001
chr1	182001	183001
chr1	183001	184001
chr1	184001	185001
chr1	185001	186001
chr1	186001	187001
chr1	187001	188001
chr1	188001	189001
chr1	189001	190001
chr1	190001	191001
chr1	191001	192001
chr1	192001	193001
chr1	193001	194001
chr1	194001	195001
chr1	195001	196001
chr1	196001	197001
chr1	197001	198001
chr1	198001	199001
chr1	199001	200001
chr1	200001	201001
chr1	201001	202001
chr1	202001	203001
chr1	203001	204001
chr1	204001	205001
chr1	205001	206001
chr1	206001	207001
chr1	207001	208001
chr1	208001	209001
chr1	209001	210001
chr1	210001	211001
chr1	211001	212001
chr1	212001	213001
chr1	213001	214001
chr1	214001	215001
chr1	215001	216001
chr1	216001	217001
chr1	217001	218001
chr1	218001	219001
chr1	219001	220001
chr1	220001	221001
chr1	221001	222001
chr1	222001	223001
chr1	223001	224001
chr1	224001	225001
chr1	225001	226001
chr1	226001	227001
chr1	227001	228001
chr1	228001	229001
chr1	229001	230001
chr1	230001	231001
chr1	231001	232001
chr1	232001	233001
chr1	233001	234001
chr1	234001	235001
chr1	235001	236001
chr1	236001	237001
chr1	237001	238001
chr1	238001	239001
chr1	239001	240001
chr1	240001	241001
chr1	241001	242001
chr1	242001	243001
chr1	243001	244001
chr1	244001	245001
chr1	245001	246001
chr1	246001	247001
chr1	247001	248001
chr1	248001	249001
chr1	249001	250001
chr1	250001	251001
chr1	251001	252001
chr1	252001	253001
chr1	253001	254001
chr1	254001	255001
chr1	255001	256001
chr1	256001	257001
chr1	257001	258001
chr1	258001	259001
chr1	259001	260001
chr1	260001	261001
chr1	261001	262001
chr1	262001	263001
chr1	263001	264001
chr1	264001	265001
chr1	265001	266001
chr1	266001	267001
chr1	267001	268001
chr1	268001	269001
chr1	269001	270001
chr1	270001	271001
chr1	271001	272001
chr1	272001	273001
chr1	273001	274001
chr1	274001	275001
chr1	275001	276001
chr1	276001	277001
chr1	277001	278001
chr1	278001	279001
chr1	279001	280001
chr1	280001	281001
chr1	281001	282001
chr1	282001	283001
chr1	283001	284001
chr1	284001	285001
chr1	285001	286001
chr1	286001	287001
chr1	287001	288001
chr1	288001	289001
chr1	289001	290001
chr1	290001	291001
chr1	291001	292001
chr1	292001	293001
chr1	293001	294001
chr1	294001	295001
chr1	295001	296001
chr1	296001	297001
chr1	297001	298001
chr1	298001	299001
chr1	299001	300001
chr1	300001	301001
chr1	301001	302001
chr1	302001	303001
chr1	303001	304001
chr1	304001	305001
chr1	305001	306001
chr1	306001	307001
chr1	307001	308001
chr1	308001	309001
chr1	309001	310001
chr1	310001	311001
chr1	311001	312001
chr1	312001	313001
chr1	313001	314001
chr1	314001	315001
chr1	315001	316001
chr1	316001	317001
chr1	317001	318001
chr1	318001	319001
chr1	319001	320001
chr1	320001	321001
chr1	321001	322001
chr1	322001	323001
chr1	323001	324001
chr1	324001	325001
chr1	325001	326001
chr1	326001	327001
chr1	327001	328001
chr1	328001	329001
chr1	329001	330001
chr1	330001	331001
chr1	331001	332001
chr1	332001	333001
chr1	333001	334001
chr1	334001	335001
chr1	335001	336001
chr1	336001	337001
chr1	337001	338001
chr1	338001	339001
chr1	339001	340001
chr1	340001	341001
chr1	341001	342001
chr1	342001	343001
chr1	343001	344001
chr1	344001	345001
chr1	345001	346001
chr1	346001	347001
chr1	347001	348001
chr1	348001	349001
chr1	349001	350001
chr1	350001	351001
chr1	351001	352001
chr1	352001	353001
chr1	353001	354001
chr1	354001	355001
chr1	355001	356001
chr1	356001	357001
chr1	357001	358001
chr1	358001	359001
chr1	359001	360001
chr1	360001	361001
chr1	361001	362001
chr1	362001	363001
chr1	363001	364001
chr1	364001	365001
chr1	365001	366001
chr1	366001	367001
chr1	367001	368001
chr1	368001	369001
chr1	369001	370001
chr1	370001	371001
chr1	371001	372001
chr1	372001	373001
chr1	373001	374001
chr1	374001	375001
chr1	375001	376001
chr1	376001	377001
chr1	377001	378001
chr1	378001	379001
chr1	379001	380001
chr1	380001	381001
chr1	381001	382001
chr1	382001	383001
chr1	383001	384001
chr1	384001	385001
chr1	385001	386001
chr1	386001	387001
chr1	387001	388001
chr1	388001	389001
chr1	389001	390001
chr1	390001	391001
chr1	391001	392001
chr1	392001	393001
chr1	393001	394001
chr1	394001	395001
chr1	395001	396001
chr1	396001	397001
chr1	397001	398001
chr1	398001	399001
chr1	399001	400001
chr1	400001	401001
chr1	401001	402001
chr1	402001	403001
chr1	403001	404001
chr1	404001	405001
chr1	405001	406001
chr1	406001	407001
chr1	407001	408001
chr1	408001	409001
chr1	409001	410001
chr1	410001	411001
chr1	411001	412001
chr1	412001	413001
chr1	413001	414001
chr1	414001	415001
chr1	415001	416001
chr1	416001	417001
chr1	417001	418001
chr1	418001	419001
chr1	419001	420001
chr1	420001	421001
chr1	421001	422001
chr1	422001	423001
chr1	423001	424001
chr1	424001	425001
chr1	425001	426001
chr1	426001	427001
chr1	427001	428001
chr1	428001	429001
chr1	429001	430001
chr1	430001	431001
chr1	431001	432001
chr1	432001	433001
chr1	433001	434001
chr1	434001	435001
chr1	435001	436001
chr1	436001	437001
chr1	437001	438001
chr1	438001	439001
chr1	439001	440001
chr1	440001	441001
chr1	441001	442001
chr1	442001	443001
chr1	443001	444001
chr1	444001	445001
chr1	445001	446001
chr1	446001	447001
chr1	447001	448001
chr1	448001	449001
chr1	449001	450001
chr1	450001	451001
chr1	451001	452001
chr1	452001	453001
chr1	453001	454001
chr1	454001	455001
chr1	455001	456001
chr1	456001	457001
chr1	457001	458001
chr1	458001	459001
chr1	459001	460001
chr1	460001	461001
chr1	461001	462001
chr1	462001	463001
chr1	463001	464001
chr1	464001	465001
chr1	465001	466001
chr1	466001	467001
chr1	467001	468001
chr1	468001	469001
chr1	469001	470001
chr1	470001	471001
chr1	471001	472001
chr1	472001	473001
chr1	473001	474001
chr1	474001	475001
chr1	475001	476001
chr1	476001	477001
chr1	477001	478001
chr1	478001	479001
chr1	479001	480001
chr1	480001	481001
chr1	481001	482001
chr1	482001	483001
chr1	483001	484001
chr1	484001	485001
chr1	485001	486001
chr1	486001	487001
chr1	487001	488001
chr1	488001	489001
chr1	489001	490001
chr1	490001	491001
chr1	491001	492001
chr1	492001	493001
chr1	493001	494001
chr1	494001	495001
chr1	495001	496001
chr1	496001	497001
chr1	497001	498001
chr1	498001	499001
chr1	499001	500001
chr1	500001	501001
chr1	501001	502001
chr1	502001	503001
chr1	503001	504001
chr1	504001	505001
chr1	505001	506001
chr1	506001	507001
chr1	507001	508001
chr1	508001	509001
chr1	509001	510001
chr1	510001	511001
chr1	511001	512001
chr1	512001	513001
chr1	513001	514001
chr1	514001	515001
chr1	515001	516001
chr1	516001	517001
chr1	517001	518001
chr1	518001	519001
chr1	519001	520001
chr1	520001	521001
chr1	521001	522001
chr1	522001	523001
chr1	523001	524001
chr1	524001	525001
chr1	525001	526001
chr1	526001	527001
chr1	527001	528001
chr1	528001	529001
chr1	529001	530001
chr1	530001	531001
chr1	531001	532001
chr1	532001	533001
chr1	533001	534001
chr1	534001	535001
chr1	535001	536001
chr1	536001	537001
chr1	537001	538001
chr1	538001	539001
chr1	539001	540001
chr1	540001	541001
chr1	541001	542001
chr1	542001	543001
chr1	543001	544001
chr1	544001	545001
chr1	545001	546001
chr1	546001	547001
chr1	547001	548001
chr1	548001	549001
chr1	549001	550001
chr1	550001	551001
chr1	551001	552001
chr1	552001	553001
chr1	553001	554001
chr1	554001	555001
chr1	555001	556001
chr1	556001	557001
chr1	557001	558001
chr1	558001	559001
chr1	559001	560001
chr1	560001	561001
chr1	561001	562001
chr1	562001	563001
chr1	563001	564001
chr1	564001	565001
chr1	565001	566001
chr1	566001	567001
chr1	567001	568001
chr1	568001	569001
chr1	569001	570001
chr1	570001	571001
chr1	571001	572001
chr1	572001	573001
chr1	573001	574001
chr1	574001	575001
chr1	575001	576001
chr1	576001	577001
chr1	577001	578001
chr1	578001	579001
chr1	579001	580001
chr1	580001	581001
chr1	581001	582001
chr1	582001	583001
chr1	583001	584001
chr1	584001	585001
chr1	585001	586001
chr1	586001	587001
chr1	587001	588001
chr1	588001	589001
chr1	589001	590001
chr1	590001	591001
chr1	591001	592001
chr1	592001	593001
chr1	593001	594001
chr1	594001	595001
chr1	595001	596001
chr1	596001	597001
chr1	597001	598001
chr1	598001	599001
chr1	599001	600001
chr1	600001	601001
chr1	601001	602001
chr1	602001	603001
chr1	603001	604001
chr1	604001	605001
chr1	605001	606001
chr1	606001	607001
chr1	607001	608001
chr1	608001	609001
chr1	609001	610001
chr1	610001	611001
chr1	611001	612001
chr1	612001	613001
chr1	613001	614001
chr1	614001	615001
chr1	615001	616001
chr1	616001	617001
chr1	617001	618001
chr1	618001	619001
chr1	619001	620001
chr1	620001	621001
chr1	621001	622001
chr1	622001	623001
chr1	623001	624001
chr1	624001	625001
chr1	625001	626001
chr1	626001	627001
chr1	627001	628001
chr1	628001	629001
chr1	629001	630001
chr1	630001	631001
chr1	631001	632001
chr1	632001	633001
chr1	633001	634001
chr1	634001	635001
chr1	635001	636001
chr1	636001	637001
chr1	637001	638001
chr1	638001	639001
chr1	639001	640001
chr1	640001	641001
chr1	641001	642001
chr1	642001	643001
chr1	643001	644001
chr1	644001	645001
chr1	645001	646001
chr1	646001	647001
chr1	647001	648001
chr1	648001	649001
chr1	649001	650001
chr1	650001	651001
chr1	651001	652001
chr1	652001	653001
chr1	653001	654001
chr1	654001	655001
chr1	655001	656001
chr1	656001	657001
chr1	657001	658001
chr1	658001	659001
chr1	659001	660001
chr1	660001	661001
chr1	661001	662001
chr1	662001	663001
chr1	663001	664001
chr1	664001	665001
chr1	665001	666001
chr1	666001	667001
chr1	667001	668001
chr1	668001	669001
chr1	669001	670001
chr1	670001	671001
chr1	671001	672001
chr1	672001	673001
chr1	673001	674001
chr1	674001	675001
chr1	675001	676001
chr1	676001	677001
chr1	677001	678001
chr1	678001	679001
chr1	679001	680001
chr1	680001	681001
chr1	681001	682001
chr1	682001	683001
chr1	683001	684001
chr1	684001	685001
chr1	685001	686001
chr1	686001	687001
chr1	687001	688001
chr1	688001	689001
chr1	689001	690001
chr1	690001	691001
chr1	691001	692001
chr1	692001	693001
chr1	693001	694001
chr1	694001	695001
chr1	695001	696001
chr1	696001	697001
chr1	697001	698001
chr1	698001	699001
chr1	699001	700001
chr1	700001	701001
chr1	701001	702001
chr1	702001	703001
chr1	703001	704001
chr1	704001	705001
chr1	705001	706001
chr1	706001	707001
chr1	707001	708001
chr1	708001	709001
chr1	709001	710001
chr1	710001	711001
chr1	711001	712001
chr1	712001	713001
chr1	713001	714001
chr1	714001	715001
chr1	715001	716001
chr1	716001	717001
chr1	717001	718001
chr1	718001	719001
chr1	719001	720001
chr1	720001	721001
chr1	721001	722001
chr1	722001	723001
chr1	723001	724001
chr1	724001	725001
chr1	725001	726001
chr1	726001	727001
chr1	727001	728001
chr1	728001	729001
chr1	729001	730001
chr1	730001	731001
chr1	731001	732001
chr1	732001	733001
chr1	733001	734001
chr1	734001	735001
chr1	735001	736001
chr1	736001	737001
chr1	737001	738001
chr1	738001	739001
chr1	739001	740001
chr1	740001	741001
chr1	741001	742001
chr1	742001	743001
chr1	743001	744001
chr1	744001	745001
chr1	745001	746001
chr1	746001	747001
chr1	747001	748001
chr1	748001	749001
chr1	749001	750001
chr1	750001	751001
chr1	751001	752001
chr1	752001	753001
chr1	753001	754001
chr1	754001	755001
chr1	755001	756001
chr1	756001	757001
chr1	757001	758001
chr1	758001	759001
chr1	759001	760001
chr1	760001	761001
chr1	761001	762001
chr1	762001	763001
chr1	763001	764001
chr1	764001	765001
chr1	765001	766001
chr1	766001	767001
chr1	767001	768001
chr1	768001	769001
chr1	769001	770001
chr1	770001	771001
chr1	771001	772001
chr1	772001	773001
chr1	773001	774001
chr1	774001	775001
chr1	775001	776001
chr1	776001	777001
chr1	777001	778001
chr1	778001	779001
chr1	779001	780001
chr1	780001	781001
chr1	781001	782001
chr1	782001	783001
chr1	783001	784001
chr1	784001	785001
chr1	785001	786001
chr1	786001	787001
chr1	787001	788001
chr1	788001	789001
chr1	789001	790001
chr1	790001	791001
chr1	791001	792001
chr1	792001	793001
chr1	793001	794001
chr1	794001	795001
chr1	795001	796001
chr1	796001	797001
chr1	797001	798001
chr1	798001	799001
chr1	799001	800001
chr1	800001	801001
chr1	801001	802001
chr1	802001	803001
chr1	803001	804001
chr1	804001	805001
chr1	805001	806001
chr1	806001	807001
chr1	807001	808001
chr1	808001	809001
chr1	809001	810001
chr1	810001	811001
chr1	811001	812001
chr1	812001	813001
chr1	813001	814001
chr1	814001	815001
chr1	815001	816001
chr1	816001	817001
chr1	817001	818001
chr1	818001	819001
chr1	819001	820001
chr1	820001	821001
chr1	821001	822001
chr1	822001	823001
chr1	823001	824001
chr1	824001	825001
chr1	825001	826001
chr1	826001	827001
chr1	827001	828001
chr1	828001	829001
chr1	829001	830001
chr1	830001	831001
chr1	831001	832001
chr1	832001	833001
chr1	833001	834001
chr1	834001	835001
chr1	835001	836001
chr1	836001	837001
chr1	837001	838001
chr1	838001	839001
chr1	839001	840001
chr1	840001	841001
chr1	841001	842001
chr1	842001	843001
chr1	843001	844001
chr1	844001	845001
chr1	845001	846001
chr1	846001	847001
chr1	847001	848001
chr1	848001	849001
chr1	849001	850001
chr1	850001	851001
chr1	851001	852001
chr1	852001	853001
chr1	853001	854001
chr1	854001	855001
chr1	855001	856001
chr1	856001	857001
chr1	857001	858001
chr1	858001	859001
chr1	859001	860001
chr1	860001	861001
chr1	861001	862001
chr1	862001	863001
chr1	863001	864001
chr1	864001	865001
chr1	865001	866001
chr1	866001	867001
chr1	867001	868001
chr1	868001	869001
chr1	869001	870001
chr1	870001	871001
chr1	871001	872001
chr1	872001	873001
chr1	873001	874001
chr1	874001	875001
chr1	875001	876001
chr1	876001	877001
chr1	877001	878001
chr1	878001	879001
chr1	879001	880001
chr1	880001	881001
chr1	881001	882001
chr1	882001	883001
chr1	883001	884001
chr1	884001	885001
chr1	885001	886001
chr1	886001	887001
chr1	887001	888001
chr1	888001	889001
chr1	889001	890001
chr1	890001	891001
chr1	891001	892001
chr1	892001	893001
chr1	893001	894001
chr1	894001	895001
chr1	895001	896001
chr1	896001	897001
chr1	897001	898001
chr1	898001	899001
chr1	899001	900001
chr1	900001	901001
chr1	901001	902001
chr1	902001	903001
chr1	903001	904001
chr1	904001	905001
chr1	905001	906001
chr1	906001	907001
chr1	907001	908001
chr1	908001	909001
chr1	909001	910001
chr1	910001	911001
chr1	911001	912001
chr1	912001	913001
chr1	913001	914001
chr1	914001	915001
chr1	915001	916001
chr1	916001	917001
chr1	917001	918001
chr1	918001	919001
chr1	919001	920001
chr1	920001	921001
chr1	921001	922001
chr1	922001	923001
chr1	923001	924001
chr1	924001	925001
chr1	925001	926001
chr1	926001	927001
chr1	927001	928001
chr1	928001	929001
chr1	929001	930001
chr1	930001	931001
chr1	931001	932001
chr1	932001	933001
chr1	933001	934001
chr1	934001	935001
chr1	935001	936001
chr1	936001	937001
chr1	937001	938001
chr1	938001	939001
chr1	939001	940001
chr1	940001	941001
chr1	941001	942001
chr1	942001	943001
chr1	943001	944001
chr1	944001	945001
chr1	945001	946001
chr1	946001	947001
chr1	947001	948001
chr1	948001	949001
chr1	949001	950001
chr1	950001	951001
chr1	951001	952001
chr1	952001	953001
chr1	953001	954001
chr1	954001	955001
chr1	955001	956001
chr1	956001	957001
chr1	957001	958001
chr1	958001	959001
chr1	959001	960001
chr1	960001	961001
chr1	961001	962001
chr1	962001	963001
chr1	963001	964001
chr1	964001	965001
chr1	965001	966001
chr1	966001	967001
chr1	967001	968001
chr1	968001	969001
chr1	969001	970001
chr1	970001	971001
chr1	971001	972001
chr1	972001	973001
chr1	973001	974001
chr1	974001	975001
chr1	975001	976001
chr1	976001	977001
chr1	977001	978001
chr1	978001	979001
chr1	979001	980001
chr1	980001	981001
chr1	981001	982001
chr1	982001	983001
chr1	983001	984001
chr1	984001	985001
chr1	985001	986001
chr1	986001	987001
chr1	987001	988001
chr1	988001	989001
chr1	989001	990001
chr1	990001	991001
chr1	991001	992001
chr1	992001	993001
chr1	993001	994001
chr1	994001	995001
chr1	995001	996001
chr1	996001	997001
chr1	997001	998001
chr1	998001	999001
chr1	999001	1000001
chr1	1000001	1001001
chr1	1001001	1002001
chr1	1002001	1003001
chr1	1003001	1004001
chr1	1004001	1005001
chr1	1005001	1006001
chr1	1006001	1007001
chr1	1007001	1008001
chr1	1008001	1009001
chr1	1009001	1010001
chr1	1010001	1011001
chr1	1011001	1012001
chr1	1012001	1013001
chr1	1013001	1014001
chr1	1014001	1015001
chr1	1015001	1016001
chr1	1016001	1017001
chr1	1017001	1018001
chr1	1018001	1019001
chr1	1019001	1020001
chr1	1020001	1021001
chr1	1021001	1022001
chr1	1022001	1023001
chr1	1023001	1024001
chr1	1024001	1025001
chr1	1025001	1026001
chr1	1026001	1027001
chr1	1027001	1028001
chr1	1028001	1029001
chr1	1029001	1030001
chr1	1030001	1031001
chr1	1031001	1032001
chr1	1032001	1033001
chr1	1033001	1034001
chr1	1034001	1035001
chr1	1035001	1036001
chr1	1036001	1037001
chr1	1037001	1038001
chr1	1038001	1039001
chr1	1039001	1040001
chr1	1040001	1041001
chr1	1041001	1042001
chr1	1042001	1043001
chr1	1043001	1044001
chr1	1044001	1045001
chr1	1045001	1046001
chr1	1046001	1047001
chr1	1047001	1048001
chr1	1048001	1049001
chr1	1049001	1050001
chr1	1050001	1051001
chr1	1051001	1052001
chr1	1052001	1053001
chr1	1053001	1054001
chr1	1054001	1055001
chr1	1055001	1056001
chr1	1056001	1057001
chr1	1057001	1058001
chr1	1058001	1059001
chr1	1059001	1060001
chr1	1060001	1061001
chr1	1061001	1062001
chr1	1062001	1063001
chr1	1063001	1064001
chr1	1064001	1065001
chr1	1065001	1066001
chr1	1066001	1067001
chr1	1067001	1068001
chr1	1068001	1069001
chr1	1069001	1070001
chr1	1070001	1071001
chr1	1071001	1072001
chr1	1072001	1073001
chr1	1073001	1074001
chr1	1074001	1075001
chr1	1075001	1076001
chr1	1076001	1077001
chr1	1077001	1078001
chr1	1078001	1079001
chr1	1079001	1080001
chr1	1080001	1081001
chr1	1081001	1082001
chr1	1082001	1083001
chr1	1083001	1084001
chr1	1084001	1085001
chr1	1085001	1086001
chr1	1086001	1087001
chr1	1087001	1088001
chr1	1088001	1089001
chr1	1089001	1090001
chr1	1090001	1091001
chr1	1091001	1092001
chr1	1092001	1093001
chr1	1093001	1094001
chr1	1094001	1095001
chr1	1095001	1096001
chr1	1096001	1097001
chr1	1097001	1098001
chr1	1098001	1099001
chr1	1099001	1100001
chr1	1100001	1101001
chr1	1101001	1102001
chr1	1102001	1103001
chr1	1103001	1104001
chr1	1104001	1105001
chr1	1105001	1106001
chr1	1106001	1107001
chr1	1107001	1108001
chr1	1108001	1109001
chr1	1109001	1110001
chr1	1110001	1111001
chr1	1111001	1112001
chr1	1112001	1113001
chr1	1113001	1114001
chr1	1114001	1115001
chr1	1115001	1116001
chr1	1116001	1117001
chr1	1117001	1118001
chr1	1118001	1119001
chr1	1119001	1120001
chr1	1120001	1121001
chr1	1121001	1122001
chr1	1122001	1123001
chr1	1123001	1124001
chr1	1124001	1125001
chr1	1125001	1126001
chr1	1126001	1127001
chr1	1127001	1128001
chr1	1128001	1129001
chr1	1129001	1130001
chr1	1130001	1131001
chr1	1131001	1132001
chr1	1132001	1133001
chr1	1133001	1134001
chr1	1134001	1135001
chr1	1135001	1136001
chr1	1136001	1137001
chr1	1137001	1138001
chr1	1138001	1139001
chr1	1139001	1140001
chr1	1140001	1141001
chr1	1141001	1142001
chr1	1142001	1143001
chr1	1143001	1144001
chr1	1144001	1145001
chr1	1145001	1146001
chr1	1146001	1147001
chr1	1147001	1148001
chr1	1148001	1149001
chr1	1149001	1150001
chr1	1150001	1151001
chr1	1151001	1152001
chr1	1152001	1153001
chr1	1153001	1154001
chr1	1154001	1155001
chr1	1155001	1156001
chr1	1156001	1157001
chr1	1157001	1158001
chr1	1158001	1159001
chr1	1159001	1160001
chr1	1160001	1161001
chr1	1161001	1162001
chr1	1162001	1163001
chr1	1163001	1164001
chr1	1164001	1165001
chr1	1165001	1166001
chr1	1166001	1167001
chr1	1167001	1168001
chr1	1168001	1169001
chr1	1169001	1170001
chr1	1170001	1171001
chr1	1171001	1172001
chr1	1172001	1173001
chr1	1173001	1174001
chr1	1174001	1175001
chr1	1175001	1176001
chr1	1176001	1177001
chr1	1177001	1178001
chr1	1178001	1179001
chr1	1179001	1180001
chr1	1180001	1181001
chr1	1181001	1182001
chr1	1182001	1183001
chr1	1183001	1184001
chr1	1184001	1185001
chr1	1185001	1186001
chr1	1186001	1187001
chr1	1187001	1188001
chr1	1188001	1189001
chr1	1189001	1190001
chr1	1190001	1191001
chr1	1191001	1192001
chr1	1192001	1193001
chr1	1193001	1194001
chr1	1194001	1195001
chr1	1195001	1196001
chr1	1196001	1197001
chr1	1197001	1198001
chr1	1198001	1199001
chr1	1199001	1200001
chr1	1200001	1201001
chr1	1201001	1202001
chr1	1202001	1203001
chr1	1203001	1204001
chr1	1204001	1205001
chr1	1205001	1206001
chr1	1206001	1207001
chr1	1207001	1208001
chr1	1208001	1209001
chr1	1209001	1210001
chr1	1210001	1211001
chr1	1211001	1212001
chr1	1212001	1213001
chr1	1213001	1214001
chr1	1214001	1215001
chr1	1215001	1216001
chr1	1216001	1217001
chr1	1217001	1218001
chr1	1218001	1219001
chr1	1219001	1220001
chr1	1220001	1221001
chr1	1221001	1222001
chr1	1222001	1223001
chr1	1223001	1224001
chr1	1224001	1225001
chr1	1225001	1226001
chr1	1226001	1227001
chr1	1227001	1228001
chr1	1228001	1229001
chr1	1229001	1230001
chr1	1230001	1231001
chr1	1231001	1232001
chr1	1232001	1233001
chr1	1233001	1234001
chr1	1234001	1235001
chr1	1235001	1236001
chr1	1236001	1237001
chr1	1237001	1238001
chr1	1238001	1239001
chr1	1239001	1240001
chr1	1240001	1241001
chr1	1241001	1242001
chr1	1242001	1243001
chr1	1243001	1244001
chr1	1244001	1245001
chr1	1245001	1246001
chr1	1246001	1247001
chr1	1247001	1248001
chr1	1248001	1249001
chr1	1249001	1250001
chr1	1250001	1251001
chr1	1251001	1252001
chr1	1252001	1253001
chr1	1253001	1254001
chr1	1254001	1255001
chr1	1255001	1256001
chr1	1256001	1257001
chr1	1257001	1258001
chr1	1258001	1259001
chr1	1259001	1260001
chr1	1260001	1261001
chr1	1261001	1262001
chr1	1262001	1263001
chr1	1263001	1264001
chr1	1264001	1265001
chr1	1265001	1266001
chr1	1266001	1267001
chr1	1267001	1268001
chr1	1268001	1269001
chr1	1269001	1270001
chr1	1270001	1271001
chr1	1271001	1272001
chr1	1272001	1273001
chr1	1273001	1274001
chr1	1274001	1275001
chr1	1275001	1276001
chr1	1276001	1277001
chr1	1277001	1278001
chr1	1278001	1279001
chr1	1279001	1280001
chr1	1280001	1281001
chr1	1281001	1282001
chr1	1282001	1283001
chr1	1283001	1284001
chr1	1284001	1285001
chr1	1285001	1286001
chr1	1286001	1287001
chr1	1287001	1288001
chr1	1288001	1289001
chr1	1289001	1290001
chr1	1290001	1291001
chr1	1291001	1292001
chr1	1292001	1293001
chr1	1293001	1294001
chr1	1294001	1295001
chr1	1295001	1296001
chr1	1296001	1297001
chr1	1297001	1298001
chr1	1298001	1299001
chr1	1299001	1300001
chr1	1300001	1301001
chr1	1301001	1302001
chr1	1302001	1303001
chr1	1303001	1304001
chr1	1304001	1305001
chr1	1305001	1306001
chr1	1306001	1307001
chr1	1307001	1308001
chr1	1308001	1309001
chr1	1309001	1310001
chr1	1310001	1311001
chr1	1311001	1312001
chr1	1312001	1313001
chr1	1313001	1314001
chr1	1314001	1315001
chr1	1315001	1316001
chr1	1316001	1317001
chr1	1317001	1318001
chr1	1318001	1319001
chr1	1319001	1320001
chr1	1320001	1321001
chr1	1321001	1322001
chr1	1322001	1323001
chr1	1323001	1324001
chr1	1324001	1325001
chr1	1325001	1326001
chr1	1326001	1327001
chr1	1327001	1328001
chr1	1328001	1329001
chr1	1329001	1330001
chr1	1330001	1331001
chr1	1331001	1332001
chr1	1332001	1333001
chr1	1333001	1334001
chr1	1334001	1335001
chr1	1335001	1336001
chr1	1336001	1337001
chr1	1337001	1338001
chr1	1338001	1339001
chr1	1339001	1340001
chr1	1340001	1341001
chr1	1341001	1342001
chr1	1342001	1343001
chr1	1343001	1344001
chr1	1344001	1345001
chr1	1345001	1346001
chr1	1346001	1347001
chr1	1347001	1348001
chr1	1348001	1349001
chr1	1349001	1350001
chr1	1350001	1351001
chr1	1351001	1352001
chr1	1352001	1353001
chr1	1353001	1354001
chr1	1354001	1355001
chr1	1355001	1356001
chr1	1356001	1357001
chr1	1357001	1358001
chr1	1358001	1359001
chr1	1359001	1360001
chr1	1360001	1361001
chr1	1361001	1362001
chr1	1362001	1363001
chr1	1363001	1364001
chr1	1364001	1365001
chr1	1365001	1366001
chr1	1366001	1367001
chr1	1367001	1368001
chr1	1368001	1369001
chr1	1369001	1370001
chr1	1370001	1371001
chr1	1371001	1372001
chr1	1372001	1373001
chr1	1373001	1374001
chr1	1374001	1375001
chr1	1375001	1376001
chr1	1376001	1377001
chr1	1377001	1378001
chr1	1378001	1379001
chr1	1379001	1380001
chr1	1380001	1381001
chr1	1381001	1382001
chr1	1382001	1383001
chr1	1383001	1384001
chr1	1384001	1385001
chr1	1385001	1386001
chr1	1386001	1387001
chr1	1387001	1388001
chr1	1388001	1389001
chr1	1389001	1390001
chr1	1390001	1391001
chr1	1391001	1392001
chr1	1392001	1393001
chr1	1393001	1394001
chr1	1394001	1395001
chr1	1395001	1396001
chr1	1396001	1397001
chr1	1397001	1398001
chr1	1398001	1399001
chr1	1399001	1400001
chr1	1400001	1401001
chr1	1401001	1402001
chr1	1402001	1403001
chr1	1403001	1404001
chr1	1404001	1405001
chr1	1405001	1406001
chr1	1406001	1407001
chr1	1407001	1408001
chr1	1408001	1409001
chr1	1409001	1410001
chr1	1410001	1411001
chr1	1411001	1412001
chr1	1412001	1413001
chr1	1413001	1414001
chr1	1414001	1415001
chr1	1415001	1416001
chr1	1416001	1417001
chr1	1417001	1418001
chr1	1418001	1419001
chr1	1419001	1420001
chr1	1420001	1421001
chr1	1421001	1422001
chr1	1422001	1423001
chr1	1423001	1424001
chr1	1424001	1425001
chr1	1425001	1426001
chr1	1426001	1427001
chr1	1427001	1428001
chr1	1428001	1429001
chr1	1429001	1430001
chr1	1430001	1431001
chr1	1431001	1432001
chr1	1432001	1433001
chr1	1433001	1434001
chr1	1434001	1435001
chr1	1435001	1436001
chr1	1436001	1437001
chr1	1437001	1438001
chr1	1438001	1439001
chr1	1439001	1440001
chr1	1440001	1441001
chr1	1441001	1442001
chr1	1442001	1443001
chr1	1443001	1444001
chr1	1444001	1445001
chr1	1445001	1446001
chr1	1446001	1447001
chr1	1447001	1448001
chr1	1448001	1449001
chr1	1449001	1450001
chr1	1450001	1451001
chr1	1451001	1452001
chr1	1452001	1453001
chr1	1453001	1454001
chr1	1454001	1455001
chr1	1455001	1456001
chr1	1456001	1457001
chr1	1457001	1458001
chr1	1458001	1459001
chr1	1459001	1460001
chr1	1460001	1461001
chr1	1461001	1462001
chr1	1462001	1463001
chr1	1463001	1464001
chr1	1464001	1465001
chr1	1465001	1466001
chr1	1466001	1467001
chr1	1467001	1468001
chr1	1468001	1469001
chr1	1469001	1470001
chr1	1470001	1471001
chr1	1471001	1472001
chr1	1472001	1473001
chr1	1473001	1474001
chr1	1474001	1475001
chr1	1475001	1476001
chr1	1476001	1477001
chr1	1477001	1478001
chr1	1478001	1479001
chr1	1479001	1480001
chr1	1480001	1481001
chr1	1481001	1482001
chr1	1482001	1483001
chr1	1483001	1484001
chr1	1484001	1485001
chr1	1485001	1486001
chr1	1486001	1487001
chr1	1487001	1488001
chr1	1488001	1489001
chr1	1489001	1490001
chr1	1490001	1491001
chr1	1491001	1492001
chr1	1492001	1493001
chr1	1493001	1494001
chr1	1494001	1495001
chr1	1495001	1496001
chr1	1496001	1497001
chr1	1497001	1498001
chr1	1498001	1499001
chr1	1499001	1500001
chr1	1500001	1501001
chr1	1501001	1502001
chr1	1502001	1503001
chr1	1503001	1504001
chr1	1504001	1505001
chr1	1505001	1506001
chr1	1506001	1507001
chr1	1507001	1508001
chr1	1508001	1509001
chr1	1509001	1510001
chr1	1510001	1511001
chr1	1511001	1512001
chr1	1512001	1513001
chr1	1513001	1514001
chr1	1514001	1515001
chr1	1515001	1516001
chr1	1516001	1517001
chr1	1517001	1518001
chr1	1518001	1519001
chr1	1519001	1520001
chr1	1520001	1521001
chr1	1521001	1522001
chr1	1522001	1523001
chr1	1523001	1524001
chr1	1524001	1525001
chr1	1525001	1526001
chr1	1526001	1527001
chr1	1527001	1528001
chr1	1528001	1529001
chr1	1529001	1530001
chr1	1530001	1531001
chr1	1531001	1532001
chr1	1532001	1533001
chr1	1533001	1534001
chr1	1534001	1535001
chr1	1535001	1536001
chr1	1536001	1537001
chr1	1537001	1538001
chr1	1538001	1539001
chr1	1539001	1540001
chr1	1540001	1541001
chr1	1541001	1542001
chr1	1542001	1543001
chr1	1543001	1544001
chr1	1544001	1545001
chr1	1545001	1546001
chr1	1546001	1547001
chr1	1547001	1548001
chr1	1548001	1549001
chr1	1549001	1550001
chr1	1550001	1551001
chr1	1551001	1552001
chr1	1552001	1553001
chr1	1553001	1554001
chr1	1554001	1555001
chr1	1555001	1556001
chr1	1556001	1557001
chr1	1557001	1558001
chr1	1558001	1559001
chr1	1559001	1560001
chr1	1560001	1561001
chr1	1561001	1562001
chr1	1562001	1563001
chr1	1563001	1564001
chr1	1564001	1565001
chr1	1565001	1566001
chr1	1566001	1567001
chr1	1567001	1568001
chr1	1568001	1569001
chr1	1569001	1570001
chr1	1570001	1571001
chr1	1571001	1572001
chr1	1572001	1573001
chr1	1573001	1574001
chr1	1574001	1575001
chr1	1575001	1576001
chr1	1576001	1577001
chr1	1577001	1578001
chr1	1578001	1579001
chr1	1579001	1580001
chr1	1580001	1581001
chr1	1581001	1582001
chr1	1582001	1583001
chr1	1583001	1584001
chr1	1584001	1585001
chr1	1585001	1586001
chr1	1586001	1587001
chr1	1587001	1588001
chr1	1588001	1589001
chr1	1589001	1590001
chr1	1590001	1591001
chr1	1591001	1592001
chr1	1592001	1593001
chr1	1593001	1594001
chr1	1594001	1595001
chr1	1595001	1596001
chr1	1596001	1597001
chr1	1597001	1598001
chr1	1598001	1599001
chr1	1599001	1600001
chr1	1600001	1601001
chr1	1601001	1602001
chr1	1602001	1603001
chr1	1603001	1604001
chr1	1604001	1605001
chr1	1605001	1606001
chr1	1606001	1607001
chr1	1607001	1608001
chr1	1608001	1609001
chr1	1609001	1610001
chr1	1610001	1611001
chr1	1611001	1612001
chr1	1612001	1613001
chr1	1613001	1614001
chr1	1614001	1615001
chr1	1615001	1616001
chr1	1616001	1617001
chr1	1617001	1618001
chr1	1618001	1619001
chr1	1619001	1620001
chr1	1620001	1621001
chr1	1621001	1622001
chr1	1622001	1623001
chr1	1623001	1624001
chr1	1624001	1625001
chr1	1625001	1626001
chr1	1626001	1627001
chr1	1627001	1628001
chr1	1628001	1629001
chr1	1629001	1630001
chr1	1630001	1631001
chr1	1631001	1632001
chr1	1632001	1633001
chr1	1633001	1634001
chr1	1634001	1635001
chr1	1635001	1636001
chr1	1636001	1637001
chr1	1637001	1638001
chr1	1638001	1639001
chr1	1639001	1640001
chr1	1640001	1641001
chr1	1641001	1642001
chr1	1642001	1643001
chr1	1643001	1644001
chr1	1644001	1645001
chr1	1645001	1646001
chr1	1646001	1647001
chr1	1647001	1648001
chr1	1648001	1649001
chr1	1649001	1650001
chr1	1650001	1651001
chr1	1651001	1652001
chr1	1652001	1653001
chr1	1653001	1654001
chr1	1654001	1655001
chr1	1655001	1656001
chr1	1656001	1657001
chr1	1657001	1658001
chr1	1658001	1659001
chr1	1659001	1660001
chr1	1660001	1661001
chr1	1661001	1662001
chr1	1662001	1663001
chr1	1663001	1664001
chr1	1664001	1665001
chr1	1665001	1666001
chr1	1666001	1667001
chr1	1667001	1668001
chr1	1668001	1669001
chr1	1669001	1670001
chr1	1670001	1671001
chr1	1671001	1672001
chr1	1672001	1673001
chr1	1673001	1674001
chr1	1674001	1675001
chr1	1675001	1676001
chr1	1676001	1677001
chr1	1677001	1678001
chr1	1678001	1679001
chr1	1679001	1680001
chr1	1680001	1681001
chr1	1681001	1682001
chr1	1682001	1683001
chr1	1683001	1684001
chr1	1684001	1685001
chr1	1685001	1686001
chr1	1686001	1687001
chr1	1687001	1688001
chr1	1688001	1689001
chr1	1689001	1690001
chr1	1690001	1691001
chr1	1691001	1692001
chr1	1692001	1693001
chr1	1693001	1694001
chr1	1694001	1695001
chr1	1695001	1696001
chr1	1696001	1697001
chr1	1697001	1698001
chr1	1698001	1699001
chr1	1699001	1700001
chr1	1700001	1701001
chr1	1701001	1702001
chr1	1702001	1703001
chr1	1703001	1704001
chr1	1704001	1705001
chr1	1705001	1706001
chr1	1706001	1707001
chr1	1707001	1708001
chr1	1708001	1709001
chr1	1709001	1710001
chr1	1710001	1711001
chr1	1711001	1712001
chr1	1712001	1713001
chr1	1713001	1714001
chr1	1714001	1715001
chr1	1715001	1716001
chr1	1716001	1717001
chr1	1717001	1718001
chr1	1718001	1719001
chr1	1719001	1720001
chr1	1720001	1721001
chr1	1721001	1722001
chr1	1722001	1723001
chr1	1723001	1724001
chr1	1724001	1725001
chr1	1725001	1726001
chr1	1726001	1727001
chr1	1727001	1728001
chr1	1728001	1729001
chr1	1729001	1730001
chr1	1730001	1731001
chr1	1731001	1732001
chr1	1732001	1733001
chr1	1733001	1734001
chr1	1734001	1735001
chr1	1735001	1736001
chr1	1736001	1737001
chr1	1737001	1738001
chr1	1738001	1739001
chr1	1739001	1740001
chr1	1740001	1741001
chr1	1741001	1742001
chr1	1742001	1743001
chr1	1743001	1744001
chr1	1744001	1745001
chr1	1745001	1746001
chr1	1746001	1747001
chr1	1747001	1748001
chr1	1748001	1749001
chr1	1749001	1750001
chr1	1750001	1751001
chr1	1751001	1752001
chr1	1752001	1753001
chr1	1753001	1754001
chr1	1754001	1755001
chr1	1755001	1756001
chr1	1756001	1757001
chr1	1757001	1758001
chr1	1758001	1759001
chr1	1759001	1760001
chr1	1760001	1761001
chr1	1761001	1762001
chr1	1762001	1763001
chr1	1763001	1764001
chr1	1764001	1765001
chr1	1765001	1766001
chr1	1766001	1767001
chr1	1767001	1768001
chr1	1768001	1769001
chr1	1769001	1770001
chr1	1770001	1771001
chr1	1771001	1772001
chr1	1772001	1773001
chr1	1773001	1774001
chr1	1774001	1775001
chr1	1775001	1776001
chr1	1776001	1777001
chr1	1777001	1778001
chr1	1778001	1779001
chr1	1779001	1780001
chr1	1780001	1781001
chr1	1781001	1782001
chr1	1782001	1783001
chr1	1783001	1784001
chr1	1784001	1785001
chr1	1785001	1786001
chr1	1786001	1787001
chr1	1787001	1788001
chr1	1788001	1789001
chr1	1789001	1790001
chr1	1790001	1791001
chr1	1791001	1792001
chr1	1792001	1793001
chr1	1793001	1794001
chr1	1794001	1795001
chr1	1795001	1796001
chr1	1796001	1797001
chr1	1797001	1798001
chr1	1798001	1799001
chr1	1799001	1800001
chr1	1800001	1801001
chr1	1801001	1802001
chr1	1802001	1803001
chr1	1803001	1804001
chr1	1804001	1805001
chr1	1805001	1806001
chr1	1806001	1807001
chr1	1807001	1808001
chr1	1808001	1809001
chr1	1809001	1810001
chr1	1810001	1811001
chr1	1811001	1812001
chr1	1812001	1813001
chr1	1813001	1814001
chr1	1814001	1815001
chr1	1815001	1816001
chr1	1816001	1817001
chr1	1817001	1818001
chr1	1818001	1819001
chr1	1819001	1820001
chr1	1820001	1821001
chr1	1821001	1822001
chr1	1822001	1823001
chr1	1823001	1824001
chr1	1824001	1825001
chr1	1825001	1826001
chr1	1826001	1827001
chr1	1827001	1828001
chr1	1828001	1829001
chr1	1829001	1830001
chr1	1830001	1831001
chr1	1831001	1832001
chr1	1832001	1833001
chr1	1833001	1834001
chr1	1834001	1835001
chr1	1835001	1836001
chr1	1836001	1837001
chr1	1837001	1838001
chr1	1838001	1839001
chr1	1839001	1840001
chr1	1840001	1841001
chr1	1841001	1842001
chr1	1842001	1843001
chr1	1843001	1844001
chr1	1844001	1845001
chr1	1845001	1846001
chr1	1846001	1847001
chr1	1847001	1848001
chr1	1848001	1849001
chr1	1849001	1850001
chr1	1850001	1851001
chr1	1851001	1852001
chr1	1852001	1853001
chr1	1853001	1854001
chr1	1854001	1855001
chr1	1855001	1856001
chr1	1856001	1857001
chr1	1857001	1858001
chr1	1858001	1859001
chr1	1859001	1860001
chr1	1860001	1861001
chr1	1861001	1862001
chr1	1862001	1863001
chr1	1863001	1864001
chr1	1864001	1865001
chr1	1865001	1866001
chr1	1866001	1867001
chr1	1867001	1868001
chr1	1868001	1869001
chr1	1869001	1870001
chr1	1870001	1871001
chr1	1871001	1872001
chr1	1872001	1873001
chr1	1873001	1874001
chr1	1874001	1875001
chr1	1875001	1876001
chr1	1876001	1877001
chr1	1877001	1878001
chr1	1878001	1879001
chr1	1879001	1880001
chr1	1880001	1881001
chr1	1881001	1882001
chr1	1882001	1883001
chr1	1883001	1884001
chr1	1884001	1885001
chr1	1885001	1886001
chr1	1886001	1887001
chr1	1887001	1888001
chr1	1888001	1889001
chr1	1889001	1890001
chr1	1890001	1891001
chr1	1891001	1892001
chr1	1892001	1893001
chr1	1893001	1894001
chr1	1894001	1895001
chr1	1895001	1896001
chr1	1896001	1897001
chr1	1897001	1898001
chr1	1898001	1899001
chr1	1899001	1900001
chr1	1900001	1901001
chr1	1901001	1902001
chr1	1902001	1903001
chr1	1903001	1904001
chr1	1904001	1905001
chr1	1905001	1906001
chr1	1906001	1907001
chr1	1907001	1908001
chr1	1908001	1909001
chr1	1909001	1910001
chr1	1910001	1911001
chr1	1911001	1912001
chr1	1912001	1913001
chr1	1913001	1914001
chr1	1914001	1915001
chr1	1915001	1916001
chr1	1916001	1917001
chr1	1917001	1918001
chr1	1918001	1919001
chr1	1919001	1920001
chr1	1920001	1921001
chr1	1921001	1922001
chr1	1922001	1923001
chr1	1923001	1924001
chr1	1924001	1925001
chr1	1925001	1926001
chr1	1926001	1927001
chr1	1927001	1928001
chr1	1928001	1929001
chr1	1929001	1930001
chr1	1930001	1931001
chr1	1931001	1932001
chr1	1932001	1933001
chr1	1933001	1934001
chr1	1934001	1935001
chr1	1935001	1936001
chr1	1936001	1937001
chr1	1937001	1938001
chr1	1938001	1939001
chr1	1939001	1940001
chr1	1940001	1941001
chr1	1941001	1942001
chr1	1942001	1943001
chr1	1943001	1944001
chr1	1944001	1945001
chr1	1945001	1946001
chr1	1946001	1947001
chr1	1947001	1948001
chr1	1948001	1949001
chr1	1949001	1950001
chr1	1950001	1951001
chr1	1951001	1952001
chr1	1952001	1953001
chr1	1953001	1954001
chr1	1954001	1955001
chr1	1955001	1956001
chr1	1956001	1957001
chr1	1957001	1958001
chr1	1958001	1959001
chr1	1959001	1960001
chr1	1960001	1961001
chr1	1961001	1962001
chr1	1962001	1963001
chr1	1963001	1964001
chr1	1964001	1965001
chr1	1965001	1966001
chr1	1966001	1967001
chr1	1967001	1968001
chr1	1968001	1969001
chr1	1969001	1970001
chr1	1970001	1971001
chr1	1971001	1972001
chr1	1972001	1973001
chr1	1973001	1974001
chr1	1974001	1975001
chr1	1975001	1976001
chr1	1976001	1977001
chr1	1977001	1978001
chr1	1978001	1979001
chr1	1979001	1980001
chr1	1980001	1981001
chr1	1981001	1982001
chr1	1982001	1983001
chr1	1983001	1984001
chr1	1984001	1985001
chr1	1985001	1986001
chr1	1986001	1987001
chr1	1987001	1988001
chr1	1988001	1989001
chr1	1989001	1990001
chr1	1990001	1991001
chr1	1991001	1992001
chr1	1992001	1993001
chr1	1993001	1994001
chr1	1994001	1995001
chr1	1995001	1996001
chr1	1996001	1997001
chr1	1997001	1998001
chr1	1998001	1999001
chr1	1999001	2000001
[truncated: 998,000+ more rows]
